# Supplementary material for: Construction and Validation of Chicken Immune scFv Antibody Library against Helicobacter pylori
Source: Microorganisms. 2024 Jun 5;12(6):1148. doi: 10.3390/microorganisms12061148 (PMC11206095; doi:10.3390/microorganisms12061148)
Supplement: Supplementary file 1 [file microorganisms-12-01148-s001.zip]

Archive with 1 entries (1 files):
- microorganisms-2958324-supplementary.pdf
